# Supplementary material for: Study on Permeability Characteristics of Porous Transparent Gels Based on Synthetic Materials
Source: Polymers (Basel). 2021 Nov 19;13(22):4009. doi: 10.3390/polym13224009 (PMC8625236; doi:10.3390/polym13224009)
Supplement: Supplementary file 1 [file polymers-13-04009-s001.zip]

Archive with 1 entries (1 files):
- polymers-1420797--supplementary.pdf
